# Supplementary material for: Unveiling the hidden cardiovascular risk of sipuleucel-T: a pharmacovigilance analysis using the FDA Adverse Event Reporting System, 2010–2025
Source: Front Immunol. 2026 Jan 20;16:1716090. doi: 10.3389/fimmu.2025.1716090 (PMC12864385; doi:10.3389/fimmu.2025.1716090)
Supplement: Supplementary file 2 [file Table1.xlsx]

## Sheet: Sheet1
Supplementary Table 1. List of preferred terms within the standardized MedDRA Query of target cardiovascular adverse events.
List of preferred terms within the standardized MedDRA Query of Cardiac Failure (SMQ code: 20000004)	List of preferred terms within the standardized MedDRA Query of Cardiomyopathy (SMQ code: 20000150)	List of preferred terms within the standardized MedDRA Query of Hypertension (SMQ code: 20000147)	List of preferred terms within the standardized MedDRA Query of Pulmonary hypertension (SMQ code: 20000130)	List of preferred terms within the standardized MedDRA Query of Other ischaemic heart disease (SMQ code: 20000168)	List of preferred terms within the standardized MedDRA Query of Myocardial infarction (SMQ code: 20000047)	List of preferred terms within the standardized MedDRA Query (Cardiac arrhythmias, SMQ code: 20000049)	List of preferred terms within the standardized MedDRA Query of ATE (SMQ code: 20000082)	List of preferred terms within the standardized MedDRA Query of VTE (SMQ code: 20000084)	List of preferred terms within the standardized MedDRA Query of Other TEs (SMQ code: 20000083)	List of preferred terms within the standardized MedDRA Query of Noninfectious myocarditis/pericarditis (SMQ code: 20000239)
Acute left ventricular failure	Atrial septal defect acquired	Accelerated hypertension	Acute right ventricular failure	Angina pectoris	Acute coronary syndrome	Chronotropic incompetence	Acute aortic syndrome	Aseptic cavernous sinus thrombosis	Administration site thrombosis	Giant cell myocarditis
Cor pulmonale acute	Hypertensive cardiomyopathy	Hypertensive heart disease	Pulmonary valve incompetence	Angina unstable	Acute myocardial infarction	Withdrawal arrhythmia	Amaurosis	Axillary vein thrombosis	Adrenal thrombosis	Myocarditis
Acute pulmonary oedema	Biopsy heart abnormal	Blood pressure ambulatory increased	Cardiac ventriculogram right abnormal	Anginal equivalent	Angina unstable	Electrocardiogram repolarisation abnormality	Amaurosis fugax	Brachiocephalic vein occlusion	Angiogram abnormal	Myopericarditis
Cor pulmonale chronic	Hypertrophic cardiomyopathy	Hypertensive nephropathy	Pulmonary vascular resistance abnormality	Arteriosclerosis coronary artery	Blood creatine phosphokinase MB abnormal	Accelerated idioventricular rhythm	Angioplasty	Brachiocephalic vein thrombosis	Angiogram cerebral abnormal	Pericarditis
Acute right ventricular failure	Cardiac amyloidosis	Blood pressure diastolic increased	Central venous pressure increased	Arteriospasm coronary	Blood creatine phosphokinase MB increased	Electrocardiogram RR interval prolonged	Aortic bypass	Budd-Chiari syndrome	Angiogram peripheral abnormal	Pericarditis adhesive
Ejection fraction decreased	Ischaemic cardiomyopathy	Labile hypertension	Pulmonary vein occlusion	Coronary angioplasty	Coronary artery embolism	Cardiac fibrillation	Aortic embolus	Catheterisation venous	Antiphospholipid syndrome	Pericarditis constrictive
Cardiac asthma	Cardiac hypertrophy	Blood pressure inadequately controlled	Chronic right ventricular failure	Coronary arterial stent insertion	Coronary artery occlusion	Cardiac flutter	Aortic surgery	Cavernous sinus thrombosis	Application site thrombosis	Pleuropericarditis
Hepatic congestion	Kearns-Sayre syndrome	Malignant hypertension	Pulmonary vein stenosis	Coronary artery bypass	Coronary artery reocclusion	Electrocardiogram U wave inversion	Aortic thrombosis	Central venous catheterisation	Arteriovenous fistula occlusion	Carditis
Cardiac failure	Cardiac sarcoidosis	Blood pressure increased	Cor pulmonale	Coronary artery compression	Coronary artery thrombosis	Parasystole	Aortogram abnormal	Cerebral venous sinus thrombosis	Arteriovenous fistula thrombosis	Autoimmune myocarditis
Hepatojugular reflux	Metabolic cardiomyopathy	Malignant hypertensive heart disease	Pulmonary veno-occlusive disease	Coronary artery disease	Coronary bypass thrombosis	Electrocardiogram U wave present	Arterectomy	Cerebral venous thrombosis	Arteriovenous graft thrombosis	Autoimmune pericarditis
Cardiac failure acute	Cardiac septal hypertrophy	Blood pressure management	Cor pulmonale acute	Coronary artery dissection	Coronary vascular graft occlusion	Rhythm idioventricular	Arterectomy with graft replacement	Compression garment application	Artificial blood vessel occlusion	Hypersensitivity myocarditis
Left ventricular failure	Muscular dystrophy	Malignant renal hypertension	Right atrial dilatation	Coronary artery insufficiency	Kounis syndrome	Electrocardiogram U-wave abnormality	Arterial angioplasty	Deep vein thrombosis	Atrial thrombosis	Immune-mediated myocarditis
Cardiac failure chronic	Cardiac siderosis	Blood pressure orthostatic increased	Cor pulmonale chronic	Coronary artery restenosis	Myocardial infarction	Torsade de pointes	Arterial bypass occlusion	Deep vein thrombosis postoperative	Basal ganglia stroke	Chronic myocarditis
Low cardiac output syndrome	Myocardial calcification	Maternal hypertension affecting foetus	Right atrial enlargement	Coronary artery stenosis	Myocardial necrosis	Sinus arrhythmia	Arterial bypass operation	Embolism venous	Bone infarction	Immune-mediated pericarditis
Cardiac failure congestive	Cardiomyopathy	Blood pressure systolic increased	Portopulmonary hypertension	Coronary artery surgery	Myocardial reperfusion injury	Sinus bradycardia	Arterial bypass thrombosis	Hepatic vein embolism	Brain stem embolism
Neonatal cardiac failure	Myocardial fibrosis	Mean arterial pressure increased	Right atrial hypertrophy	Coronary brachytherapy	Myocardial stunning	Sudden cardiac death	Arterial graft	Hepatic vein occlusion	Brain stem infarction
Cardiac failure high output	Cardiomyopathy acute	Diastolic hypertension	Pulmonary arterial hypertension	Coronary bypass stenosis	Papillary muscle infarction	Ventricular arrhythmia	Arterial occlusive disease	Hepatic vein thrombosis	Brain stem stroke
Obstructive shock	Myocardial haemorrhage	Metabolic syndrome	Right atrial pressure increased	Coronary endarterectomy	Periprocedural myocardial infarction	Arrhythmia	Arterial revascularisation	Homans' sign positive	Brain stem thrombosis
Cardiogenic shock	Cardiomyopathy alcoholic	Eclampsia	Pulmonary arterial pressure abnormal	Coronary no-reflow phenomenon	Post procedural myocardial infarction	Ventricular extrasystoles	Arterial stent insertion	Iliac vein occlusion	Cardiac ventricular thrombosis
Pulmonary oedema	Non-obstructive cardiomyopathy	Neurogenic hypertension	Right ventricular dilatation	Coronary ostial stenosis	Silent myocardial infarction	Heart alternation	Arterial therapeutic procedure	Inferior vena cava syndrome	Catheter site thrombosis
Cardiopulmonary failure	Cardiomyopathy neonatal	Endocrine hypertension	Pulmonary arterial pressure increased	Coronary revascularisation	Troponin I increased	Ventricular fibrillation	Arterial thrombosis	Inferior vena caval occlusion	Cerebellar embolism
Pulmonary oedema neonatal	Peripartum cardiomyopathy	Orthostatic hypertension	Right ventricular dysfunction	Coronary vascular graft stenosis	Troponin increased	Heart rate irregular	Arteriogram abnormal	Jugular vein embolism	Cerebellar infarction
Cardiorenal syndrome	Cardiotoxicity	Essential hypertension	Pulmonary arterial wedge pressure increased	Dissecting coronary artery aneurysm	Troponin T increased	Ventricular flutter	Arteriogram carotid abnormal	Jugular vein occlusion	Cerebral congestion
Radiation associated cardiac failure	Pulmonary arterial wedge pressure increased	Page kidney	Right ventricular enlargement	ECG signs of myocardial ischaemia		Pacemaker generated arrhythmia	Arteriotomy	Jugular vein thrombosis	Cerebral infarction
Chronic left ventricular failure	Congestive cardiomyopathy	Gestational hypertension	Pulmonary artery dilatation	External counterpulsation		Ventricular parasystole	Atherectomy	Mahler sign	Cerebral infarction foetal
Right ventricular ejection fraction decreased	Restrictive cardiomyopathy	Pre-eclampsia	Right ventricular failure	Haemorrhage coronary artery		Pacemaker syndrome	Atherosclerotic plaque rupture	May-Thurner syndrome	Cerebral ischaemia
Chronic right ventricular failure	Cytotoxic cardiomyopathy	HELLP syndrome	Pulmonary artery thrombosis	Ischaemic cardiomyopathy		Ventricular pre-excitation	Atrial appendage closure	Mesenteric vein thrombosis	Cerebral microembolism
Right ventricular failure	Right ventricular ejection fraction decreased	Prehypertension	Right ventricular heave	Ischaemic mitral regurgitation		Paroxysmal arrhythmia	Atrial appendage resection	Mesenteric venous occlusion	Cerebral microinfarction
Cor pulmonale	Diabetic cardiomyopathy	Hyperaldosteronism	Pulmonary artery wall hypertrophy	Microvascular coronary artery disease		Ventricular tachyarrhythmia	Basal ganglia infarction	Obstetrical pulmonary embolism	Cerebral septic infarct
Ventricular failure	Stress cardiomyopathy	Primary hyperaldosteronism	Right ventricular hypertension	Myocardial hypoxia		Pulseless electrical activity	Basilar artery occlusion	Obstructive shock	Cerebral thrombosis
	Ejection fraction abnormal	Hypertension	Pulmonary capillary haemangiomatosis	Myocardial ischaemia		Ventricular tachycardia	Basilar artery thrombosis	Ophthalmic vein thrombosis	Cerebral vascular occlusion
	Tachycardia induced cardiomyopathy	Procedural hypertension	Right ventricular hypertrophy	Percutaneous coronary intervention		Reperfusion arrhythmia	Blindness transient	Ovarian vein thrombosis	Cerebrospinal thrombotic tamponade
	Ejection fraction decreased	Hypertension neonatal	Pulmonary endarterectomy	Postinfarction angina		Atrial fibrillation	Brachiocephalic artery occlusion	Paget-Schroetter syndrome	Cerebrovascular accident
	Thyrotoxic cardiomyopathy	Renal hypertension	Right ventricular systolic pressure increased	Prinzmetal angina		Atrial flutter	Capsular warning syndrome	Pelvic venous thrombosis	Cerebrovascular accident prophylaxis
	Eosinophilic myocarditis	Hypertensive angiopathy	Pulmonary hypertension	Stress cardiomyopathy		Atrial tachycardia	Carotid angioplasty	Penile vein thrombosis	Cerebrovascular disorder
	Ventricular septal defect acquired	Renal sympathetic nerve ablation	Tricuspid valve incompetence	Subclavian coronary steal syndrome		Supraventricular tachyarrhythmia	Carotid arterial embolus	Peripheral vein occlusion	Cerebrovascular operation
	HIV cardiomyopathy	Hypertensive cardiomegaly	Pulmonary hypertensive crisis	Subendocardial ischaemia		Supraventricular extrasystoles	Carotid artery bypass	Peripheral vein thrombus extension	Choroidal infarction
	Viral cardiomyopathy	Renovascular hypertension	Vascular resistance pulmonary increased			Supraventricular tachycardia	Carotid artery occlusion	Phlebectomy	Collateral circulation
		Hypertensive cardiomyopathy	Pulmonary tumour thrombotic microangiopathy			Arrhythmia supraventricular	Carotid artery stent insertion	Portal vein cavernous transformation	Coronary bypass thrombosis
		Retinopathy hypertensive				Sinus tachycardia	Carotid artery thrombosis	Portal vein embolism	Device embolisation
		Hypertensive cerebrovascular disease					Carotid endarterectomy	Portal vein occlusion	Device occlusion
		Secondary aldosteronism					Cerebellar artery occlusion	Portal vein thrombosis	Device related thrombosis
		Hypertensive crisis					Cerebellar artery thrombosis	Portosplenomesenteric venous thrombosis	Diplegia
		Secondary hypertension					Cerebral artery embolism	Post procedural pulmonary embolism	Directional Doppler flow tests abnormal
		Hypertensive emergency					Cerebral artery occlusion	Post thrombotic syndrome	Disseminated intravascular coagulation
		Supine hypertension					Cerebral artery stent insertion	Postoperative thrombosis	Disseminated intravascular coagulation in newborn
		Hypertensive encephalopathy					Cerebral artery thrombosis	Postpartum venous thrombosis	Embolic cerebellar infarction
		Systolic hypertension					Cerebral hypoperfusion	Pulmonary embolism	Embolic cerebral infarction
		Hypertensive end-organ damage					Cerebrovascular insufficiency	Pulmonary infarction	Embolic pneumonia
		Withdrawal hypertension					Cerebrovascular stenosis	Pulmonary microemboli	Embolic stroke
							Coeliac artery occlusion	Pulmonary thrombosis	Embolism
							Coronary angioplasty	Pulmonary vein occlusion	Eye infarction
							Coronary arterial stent insertion	Pulmonary veno-occlusive disease	Fluorescence angiogram abnormal
							Coronary artery bypass	Pulmonary venous thrombosis	Foetal cerebrovascular disorder
							Coronary artery embolism	Renal vein embolism	Gastric infarction
							Coronary artery reocclusion	Renal vein occlusion	Graft thrombosis
							Coronary artery surgery	Renal vein thrombosis	Haemorrhagic adrenal infarction
							Coronary artery thrombosis	Retinal vein occlusion	Haemorrhagic cerebral infarction
							Coronary endarterectomy	Retinal vein thrombosis	Haemorrhagic infarction
							Coronary revascularisation	Septic pulmonary embolism	Haemorrhagic stroke
							Coronary vascular graft occlusion	SI QIII TIII pattern	Haemorrhagic transformation stroke
							Embolia cutis medicamentosa	Splenic vein occlusion	Haemorrhoids thrombosed
							Embolism arterial	Splenic vein thrombosis	Hemiparesis
							Endarterectomy	Subclavian vein occlusion	Hemiplegia
							Femoral artery embolism	Subclavian vein thrombosis	Hepatic infarction
							Hepatic artery embolism	Superior sagittal sinus thrombosis	Hepatic vascular thrombosis
							Hepatic artery occlusion	Superior vena cava occlusion	Implant site thrombosis
							Hepatic artery thrombosis	Superior vena cava syndrome	Incision site vessel occlusion
							Hypothenar hammer syndrome	Thrombophlebitis	Infarction
							Iliac artery embolism	Thrombophlebitis migrans	Infusion site thrombosis
							Iliac artery occlusion	Thrombophlebitis neonatal	Injection site thrombosis
							Internal capsule infarction	Thrombophlebitis superficial	Inner ear infarction
							Intra-aortic balloon placement	Thrombosed varicose vein	Instillation site thrombosis
							Intraoperative cerebral artery occlusion	Thrombosis corpora cavernosa	Intestinal infarction
							Ischaemic cerebral infarction	Transverse sinus thrombosis	Intracardiac mass
							Ischaemic stroke	Vena cava embolism	Intracardiac thrombus
							Lacunar infarction	Vena cava filter insertion	Lambl's excrescences
							Leriche syndrome	Vena cava filter removal	Medical device site thrombosis
							Mesenteric arterial occlusion	Vena cava thrombosis	Mesenteric vascular insufficiency
							Mesenteric arteriosclerosis	Venogram abnormal	Mesenteric vascular occlusion
							Mesenteric artery embolism	Venoocclusive disease	Microembolism
							Mesenteric artery stenosis	Venoocclusive liver disease	Monoparesis
							Mesenteric artery stent insertion	Venous angioplasty	Monoplegia
							Mesenteric artery thrombosis	Venous occlusion	Optic nerve infarction
							Myocardial infarction	Venous operation	Pancreatic infarction
							Myocardial necrosis	Venous recanalisation	Paradoxical embolism
							Ophthalmic artery thrombosis	Venous repair	Paraneoplastic thrombosis
							Papillary muscle infarction	Venous stent insertion	Paraparesis
							Penile artery occlusion	Venous thrombosis	Paraplegia
							Percutaneous coronary intervention	Venous thrombosis in pregnancy	Paresis
							Peripheral arterial occlusive disease	Venous thrombosis limb	Peripheral revascularisation
							Peripheral arterial reocclusion	Venous thrombosis neonatal	Pituitary infarction
							Peripheral artery angioplasty	Visceral venous thrombosis	Placental infarction
							Peripheral artery bypass		Pneumatic compression therapy
							Peripheral artery occlusion		Portal shunt procedure
							Peripheral artery stent insertion		Post procedural stroke
							Peripheral artery surgery		Postpartum thrombosis
							Peripheral artery thrombosis		Prosthetic cardiac valve thrombosis
							Peripheral embolism		Prosthetic vessel implantation
							Peripheral endarterectomy		Quadriparesis
							Popliteal artery entrapment syndrome		Quadriplegia
							Post procedural myocardial infarction		Renal infarct
							Postinfarction angina		Renal vascular thrombosis
							Precerebral artery occlusion		Retinal infarction
							Precerebral artery thrombosis		Retinal vascular thrombosis
							Profundaplasty		Revascularisation procedure
							Pulmonary artery occlusion		Shunt occlusion
							Pulmonary artery therapeutic procedure		Shunt thrombosis
							Pulmonary artery thrombosis		Spinal cord infarction
							Pulmonary endarterectomy		Spinal stroke
							Pulmonary tumour thrombotic microangiopathy		Splenic infarction
							Renal artery angioplasty		Splenic thrombosis
							Renal artery occlusion		Stoma site thrombosis
							Renal artery thrombosis		Stroke in evolution
							Renal embolism		Strokectomy
							Retinal artery embolism		Surgical vascular shunt
							Retinal artery occlusion		Testicular infarction
							Retinal artery thrombosis		Thalamic infarction
							Silent myocardial infarction		Thrombectomy
							Spinal artery embolism		Thromboangiitis obliterans
							Spinal artery thrombosis		Thrombolysis
							Splenic artery thrombosis		Thrombosis
							Splenic embolism		Thrombosis in device
							Stress cardiomyopathy		Thrombosis mesenteric vessel
							Subclavian artery embolism		Thrombosis prophylaxis
							Subclavian artery occlusion		Thrombotic cerebral infarction
							Subclavian artery thrombosis		Thrombotic stroke
							Thromboembolectomy		Thyroid infarction
							Thrombotic microangiopathy		Tumour embolism
							Thrombotic thrombocytopenic purpura		Tumour thrombectomy
							Transient ischaemic attack		Tumour thrombosis
							Truncus coeliacus thrombosis		Ultrasonic angiogram abnormal
							Vascular pseudoaneurysm thrombosis		Ultrasound Doppler abnormal
							Vertebral artery occlusion		Umbilical cord occlusion
							Vertebral artery thrombosis		Umbilical cord thrombosis
							Visual acuity reduced transiently		Vaccination site thrombosis
									Vascular access site thrombosis
									Vascular device occlusion
									Vascular graft
									Vascular graft occlusion
									Vascular graft thrombosis
									Vascular operation
									Vascular stent insertion
									Vascular stent occlusion
									Vascular stent thrombosis
									Vasodilation procedure
									Vessel puncture site occlusion
									Vessel puncture site thrombosis
									Visual midline shift syndrome
