# Supplementary material for: Unveiling the hidden cardiovascular risk of sipuleucel-T: a pharmacovigilance analysis using the FDA Adverse Event Reporting System, 2010–2025
Source: Front Immunol. 2026 Jan 20;16:1716090. doi: 10.3389/fimmu.2025.1716090 (PMC12864385; doi:10.3389/fimmu.2025.1716090)
Supplement: Supplementary file 4 [file Table3.xlsx]

## Sheet: Sheet 1
Supplementary Table 3. Most frequently reported cardiovascular adverse events identifying sipuleucel-T as primary suspect.
Characteristics	PTs	Number	Proportion
1	Hypertension	107	0.11694
2	Blood Pressure Increased	74	0.0808743
3	Deep Vein Thrombosis	63	0.0688525
4	Atrial Fibrillation	61	0.0666667
5	Pulmonary Embolism	59	0.0644809
6	Cerebrovascular Accident	55	0.0601093
7	Thrombosis	49	0.0535519
8	Cardiac Failure Congestive	48	0.052459
9	Device Occlusion	43	0.0469945
10	Myocardial Infarction	41	0.0448087
PTs：Prefered Terms
